# Supplementary material for: Investigation of the 4D Multi-Material 316L/FeNi36 Obtained by Selective Laser Melting
Source: Micromachines (Basel). 2024 Oct 23;15(11):1288. doi: 10.3390/mi15111288 (PMC11596448; doi:10.3390/mi15111288)
Supplement: Supplementary file 1 [file micromachines-15-01288-s001.zip]

Archive with 1 entries (1 files):
- micromachines-3252666-supplementary.pdf
